# Supplementary material for: Bioinformatics prediction and experimental verification of a novel microRNA for myocardial fibrosis after myocardial infarction in rats
Source: PeerJ. 2023 Feb 9;11:e14851. doi: 10.7717/peerj.14851 (PMC9922498; doi:10.7717/peerj.14851)
Supplement: Supplemental Information 1 [file peerj-11-14851-s001.xlsx]

## Sheet: FIGURE2
	Figure 2D
		raw data
	Groups	collagen area	total area	collagen area/total area	CVF=(collagen area/total area)*100%	mean
	control1	189752	4194304	0.0452404	4.52404	4.05697
	control1	169824	4194305	0.0404892	4.04892
	control1	177607	4194305	0.0423448	4.23448
	control1	159626	4194304	0.0380578	3.80578
	control1	154000	4194304	0.0367165	3.67165
	control2	135773	4194305	0.0323708	3.23708	3.41258
	control2	119148	4194305	0.0284071	2.84071
	control2	159218	4194305	0.0379605	3.79605
	control2	142372	4194304	0.0339441	3.39441
	control2	159160	4194304	0.0379467	3.79467
	control3	166730	4194304	0.0397515	3.97515	3.86007
	control3	154871	4194304	0.0369241	3.69241
	control3	170574	4194304	0.040668	4.0668
	control3	166630	4194305	0.0397277	3.97277
	control3	150710	4194304	0.0359321	3.59321
	control4	154401	4194305	0.0368121	3.68121	3.82201
	control4	164292	4194305	0.0391703	3.91703
	control4	168336	4194304	0.0401344	4.01344
	control4	157466	4194304	0.0375428	3.75428
	control4	157039	4194305	0.037441	3.7441
	control5	162968	4194305	0.0388546	3.88546	3.74146
	control5	160759	4194304	0.0383279	3.83279
	control5	157440	4194304	0.0375366	3.75366
	control5	149037	4194304	0.0355332	3.55332
	control5	154437	4194304	0.0368207	3.68207
	model1	1335091	4194304	0.31831	31.831	30.3811
	model1	1252743	4194304	0.298677	29.8677
	model1	1294241	4194304	0.308571	30.8571
	model1	1224573	4194304	0.291961	29.1961
	model1	1264737	4194304	0.301537	30.1537
	model2	1187447	4194304	0.283109	28.3109	30.1614
	model2	1454414	4194304	0.346759	34.6759
	model2	1164851	4194304	0.277722	27.7722
	model2	1253530	4194304	0.298865	29.8865
	model2	1265061	4194304	0.301614	30.1614
	model3	1120200	4194304	0.267076	26.7076	33.017
	model3	1388623	4194304	0.331074	33.1074
	model3	1349628	4194304	0.321776	32.1776
	model3	1543787	4194304	0.368068	36.8068
	model3	1521938	4194304	0.362858	36.2858
	model4	1296981	4194304	0.309224	30.9224	35.6614
	model4	1381623	4194304	0.329405	32.9405
	model4	1763648	4194304	0.420486	42.0486
	model4	1551426	4194304	0.369889	36.9889
	model4	1485070	4194304	0.354068	35.4068
	model5	1517605	4194304	0.361825	36.1825	32.9539
	model5	1332197	4194304	0.317621	31.7621
	model5	1139418	4194304	0.271658	27.1658
	model5	1463069	4194304	0.348823	34.8823
	model5	1458636	4194304	0.347766	34.7766
	Analysis
	Results
	CVF
	Groups data	Mean	SD	N	P value	t	df
	mimics NC	3.78	0.24	5	<0.0001	28.21	8
	miR-199a-5p	32.43	2.26	5

## Sheet: FIGURE4
	FIGURE4A-Relative expression of miR-199a-5p in control and model rats.
	Identifier	Ct	Mean Ct	Identifier	Ct	Mean Ct	ΔCt	Mean ΔCt	ΔΔCt	Expression(2-ΔΔCt)
	control1-U6	18.16	18.1	control1-rno-miR-199a-5p	25.04	25.01	6.91	7.13778	-0.227778	1.17103	1.01077
		18.02			24.99
		18.12			25
	control2-U6	18.27	18.2733	control2-rno-miR-199a-5p	25.45	25.3533	7.08		-0.0577778	1.04086
		18.29			25.35
		18.26			25.26
	control3-U6	18.17	18.1833	control3-rno-miR-199a-5p	25.56	25.6067	7.42333		0.285556	0.820426
		18.17			25.69
		18.21			25.57
	model1-U6	17.64	17.5833	model1-rno-miR-199a-5p	22.74	22.75	5.16667		-1.97111	3.9207	4.46922
		17.54			22.79
		17.57			22.72
	model2-U6	18.2	18.21	model2-rno-miR-199a-5p	22.83	22.8067	4.59667		-2.54111	5.82037
		18.24			22.78
		18.19			22.81
	model3-U6	16.64	16.64	model3-rno-miR-199a-5p	21.92	21.9033	5.26333		-1.87444	3.6666
		16.63			21.89
		16.65			21.9
	Results
	Relative expression of miR-199a-5p in control and model rats
	Groups rno-miR-199a-5p	Mean	SD	N	P value	t	df
	control	1.01	0.18	3	0.0073	5.033	4
	model	4.47	1.18	3
	FIGURE4C-The expression of miR-199a-5p in CFs transfected with miR-199a-5p mimics
	groups	actin Ct	miR-199a-5p Ct	ΔCt	Mean ΔCt	ΔΔCt	Expression(2-ΔΔCt)	mean
	mimics NC 1	18.74	24.53	5.79	5.59	0.2	0.870551	1.09143
	mimics NC 2	17.39	23.95	6.56		0.97	0.510506
	mimics NC 3	17.79	23.56	5.77		0.18	0.882703
	mimics NC 4	18.56	23.49	4.93		-0.66	1.58008
	mimics NC 5	18.62	23.52	4.9		-0.69	1.61328
	miR-199a-5p mimics 1	18.71	21.18	2.47		-3.12	8.69388	8.53478
	miR-199a-5p mimics 2	18.63	20.95	2.32		-3.27	9.64646
	miR-199a-5p mimics 3	17.74	20.09	2.35		-3.24	9.44794
	miR-199a-5p mimics 4	18.87	21.44	2.57		-3.02	8.11168
	miR-199a-5p mimics 5	18.37	21.2	2.83		-2.76	6.77396
	Results
	The expression of miR-199a-5p in CFs transfected with miR-199a-5p mimics
	Groups data	Mean	SD	N	P value	t	df
	mimics NC	1.09	0.48	5	<0.0001	13.22	8
	miR-199a-5p mimics	8.53	1.161	5

## Sheet: FIGURE6
	FIGURE6C-Dual-luciferase reporter assay
		GSK-3β-MT+NC	GSK-3β-MT+rno-miR-199a-5p	GSK-3β-WUT+NC	GSK-3β-WUT+rno-miR-199a-5p
	F	2764486	1063186	2769939	1080013
		2633639	879503	2256031	1086808
		2324239	1145652	3061443	1858203
	R	54880	36249	89619	53335
		53027	35254	64976	56428
		47762	45924	83690	88955
	F:R	50.3733	29.3301	30.9079	20.2496
		49.666	24.9476	34.721	19.2601
		48.6629	24.9467	36.5808	20.8892
	mean	49.5674	26.4081	34.0699	20.133
	homogenization	1.01626	0.591721	0.907192	0.594355
		1.00199	0.503307	1.01911	0.565311
		0.981753	0.503288	1.0737	0.613129
	mean	1	0.532772	1	0.590932
	Analysis
	Results
	Dual-luciferase reporter assay
	Groups F/R	Mean	SD	N	P value	t	df
	GSK-3β-MT+NC	1	0.02	3	0.0001	15.01	4
	GSK-3β-MT+rno-miR-199a-5p	0.53	0.05	3
	GSK-3β-WUT+NC	1	0.08	3	0.0013	8.03	4
	GSK-3β-WUT+rno-miR-199a-5p	0.59	0.02	3
	FIGURE6E-The protein expression of GSK-3β in CFs transfected with miR-199a-5p mimics
		GAPDH	GSK-3β	GSK-3β/GAPDH	mean	homogenization	mean
	mimics NC1	1867.52	1316.25	0.704813	0.717631	0.982139	1
	mimics NC2	2504.21	1896.26	0.757226		1.05517
	mimics NC3	2986.52	2063.25	0.690854		0.962687
	miR-199a-5p 1	1582.64	26.3256	0.016634	0.0316459	0.0231791	0.0440977
	miR-199a-5p 2	2639.52	56.2563	0.0213131		0.0296992
	miR-199a-5p 3	2974.63	169.526	0.0569907		0.079415
	Analysis
	Results
	The protein expression of GSK-3β in CFs transfected with miR-199a-5p mimics
	Groups data	Mean	SD	N	P value	t	df
	mimics NC	1	0.05	3	<0.0001	28.72	4
	miR-199a-5p	0.04	0.03	3
